# Supplementary material for: BUBR1 as a Prognostic Biomarker in Canine Oral Squamous Cell Carcinoma
Source: Animals (Basel). 2022 Nov 9;12(22):3082. doi: 10.3390/ani12223082 (PMC9687056; doi:10.3390/ani12223082)
Supplement: Supplementary file 1 [file animals-12-03082-s001.zip]

Archive with 1 entries (1 files):
- animals-1933652-supplementary.pdf
